# Supplementary material for: Numerical Simulation of Atmospheric Pollutant Dispersion on Campus: Impacts of Wind Environment and Newly Constructed Buildings’ Height
Source: J Xenobiot. 2026 Jun 4;16(3):105. doi: 10.3390/jox16030105 (PMC13301529; doi:10.3390/jox16030105)
Supplement: Supplementary file 1 [file jox-16-00105-s001.zip]

Archive with 1 entries (1 files):
- jox-4325138-supplementary.pdf
